# Supplementary material for: Analysis of Chaperone mRNA Expression in the Adult Mouse Brain by Meta Analysis of the Allen Brain Atlas
Source: PLoS One. 2010 Oct 28;5(10):e13675. doi: 10.1371/journal.pone.0013675 (PMC2965669; doi:10.1371/journal.pone.0013675)
Supplement: Table S1 — Complete list of all chaperones identified. This table lists the full name of each gene classified herein as a chaperone. The table also lists the abbreviations used and an alias or reason the ABA was unable to provide data (ABA status), where applicable. Genes are organized into nine groups and listed alphabetically. (0.06 MB XLS) [file pone.0013675.s006.xls]

## Sheet: Sheet1
	Gene Name	Abbreviation	Alias or ABA status
	Hsp70
	Heat shock protein 12A	Hspa12a
	Heat shock protein 12B	Hspa12b
	Heat shock protein 70 family, member 13	Hspa13	Stch
	Heat shock 70kDa protein 14 isoform 1	Hspa14
	Heat shock protein 1A	Hspa1a	Hsp70
	Heat shock protein 1B	Hspa1b	Design untried
	Heat shock protein 1-like	Hspa1l
	Heat shock protein 2	Hspa2
	Heat shock 70kD protein 5 (glucose-regulated protein)	Hspa5	Grp78, BiP
	Heat shock protein 8	Hspa8	Hsc70
	Heat shock protein 9A	Hspa9a	Hsc74
	DnaJ
	DnaJ (Hsp40) homolog, subfamily A, member 1	Dnaja1
	DnaJ (Hsp40) homolog, subfamily A, member 2	Dnaja2
	DnaJ (Hsp40) homolog, subfamily A, member 3	Dnaja3
	DnaJ (Hsp40) homolog, subfamily A, member 4	Dnaja4
	DnaJ (Hsp40) homolog, subfamily B, member 1	Dnajb1
	DnaJ (Hsp40) homolog, subfamily B, member 11	Dnajb11
	DnaJ (Hsp40) homolog, subfamily B, member 12	Dnajb12
	DnaJ (Hsp40) related, subfamily B, member 13	Dnajb13
	DnaJ (Hsp40) homolog, subfamily B, member 14	Dnajb14
	DnaJ (Hsp40) homolog, subfamily B, member 2	Dnajb2	Dnajb10
	DnaJ (Hsp40) homolog, subfamily B, member 3	Dnajb3
	DnaJ (Hsp40) homolog, subfamily B, member 4	Dnajb4
	DnaJ (Hsp40) homolog, subfamily B, member 5	Dnajb5
	DnaJ (Hsp40) homolog, subfamily B, member 6	Dnajb6	Design untried
	DnaJ (Hsp40) homolog, subfamily B, member 7	Dnajb7
	DnaJ (Hsp40) homolog, subfamily B, member 8	Dnajb8
	DnaJ (Hsp40) homolog, subfamily B, member 9	Dnajb9
	DnaJ (Hsp40) homolog, subfamily C, member 1	Dnajc1
	DnaJ (Hsp40) homolog, subfamily C, member 10	Dnajc10
	DnaJ (Hsp40) homolog, subfamily C, member 11	Dnajc11
	DnaJ (Hsp40) homolog, subfamily C, member 12	Dnajc12
	DnaJ (Hsp40) homolog, subfamily C, member 13	Dnajc13
	DnaJ (Hsp40) homolog, subfamily C, member 14	Dnajc14
	DnaJ (Hsp40) homolog, subfamily C, member 15	Dnajc15
	DnaJ (Hsp40) homolog, subfamily C, member 16	Dnajc16
	DnaJ (Hsp40) homolog, subfamily C, member 17	Dnajc17
	DnaJ (Hsp40) homolog, subfamily C, member 18	Dnajc18
	DnaJ (Hsp40) homolog, subfamily C, member 19	Dnajc19
	DnaJ (Hsp40) homolog, subfamily C, member 2	Dnajc2	Zuotin, Design failed
	DnaJ (Hsp40) homolog, subfamily C, member 20	Dnajc20	AW049829
	DnaJ (Hsp40) homolog, subfamily C, member 21	Dnajc21	4930461P20Rik
	DnaJ (Hsp40) homolog, subfamily C, member 22	Dnajc22	2810451A06Rik
	DnaJ (Hsp40) homolog, subfamily C, member 23	Dnajc23	Sec63
	DnaJ (Hsp40) homolog, subfamily C, member 24	Dnajc24	Zcsl3
	DnaJ (Hsp40) homolog, subfamily C, member 25	Dnajc25	2010203O07Rik
	DnaJ (Hsp40) homolog, subfamily C, member 26	Dnajc26	Gak
	DnaJ (Hsp40) homolog, subfamily C, member 27	Dnajc27	C330021A05Rik
	DnaJ (Hsp40) homolog, subfamily C, member 28	Dnajc28	Orf28
	DnaJ (Hsp40) homolog, subfamily C, member 29	Dnajc29	Sacs
	DnaJ (Hsp40) homolog, subfamily C, member 3B	Dnajc3
	DnaJ (Hsp40) homolog, subfamily C, member 30	Dnajc30	Wbscr18, Not found
	DnaJ (Hsp40) homolog, subfamily C, member 4	Dnajc4
	DnaJ (Hsp40) homolog, subfamily C, member 5	Dnajc5
	DnaJ (Hsp40) homolog, subfamily C, member 5 beta	Dnajc5b
	DnaJ (Hsp40) homolog, subfamily C, member 5 gamma	Dnajc5g
	DnaJ (Hsp40) homolog, subfamily C, member 6	Dnajc6
	DnaJ (Hsp40) homolog, subfamily C, member 7	Dnajc7	Ttc2
	DnaJ (Hsp40) homolog, subfamily C, member 8	Dnajc8
	DnaJ (Hsp40) homolog, subfamily C, member 9	Dnajc9
	RIKEN cDNA D630042P16 gene	Fls485 protein	D630042P16Rik
	Hsp90
	Heat shock protein 1, alpha	Hspc1	Hsp90aa1
	Heat shock protein 1, beta	Hspc3	Hsp90ab1, Hsp84
	Tumor rejection antigen gp96	Hspc4	Hsp90b1, Grp94
	TNF receptor-associated protein 1	Hspc5	Trap1
	TPR
	Activator of heat shock protein ATPase homolog 1	Ahsa1	Aha1
	Aryl hydrocarbon receptor-interacting protein-like 1	Aipl1	No data
	Bcl2-associated athanogene	Bag1
	Cell division cycle 37 homologue	Cdc37	p50
	Cysteine and histidine-rich domain (CHORD)-containing, zinc-binding protein 1	Chordc1	Chp1
	FK506 binding protein 10	Fkbp10	Fkbp65
	FK506 binding protein 11	Fkbp11
	FK506 binding protein 14	Fkbp14	Fkbp22
	FK506 binding protein 15	Fkbp15	C430014M02Rik
	FK506 binding protein 16	Fkbp16	Aip, Xap2
	FK506 binding protein 1a	Fkbp1a	Fkbp12
	FK506 binding protein 1b	Fkbp1b
	FK506 binding protein 2	Fkbp2
	FK506 binding protein 3	Fkbp3
	FK506 binding protein 4	Fkbp4	Fkbp52
	FK506 binding protein 5	Fkbp5	Fkbp51
	FK506 binding protein 6	Fkbp6	Fkbp36
	FK506 binding protein 7	Fkbp7
	FK506 binding protein 8	Fkbp8	Fkbp38
	FK506 binding protein 9	Fkbp9
	FK506 binding protein like	Fkbpl	WISp39
	FK506 binding protein, related sequence 2	Fkbp-rs2	No data
	FK506 binding protein, related sequence 3	Fkbp-rs3	No data
	Glomulin, FKBP associated protein	Glmn
	Hsp70/Hsp90 organizing protein	Hop	Stip1/STI1
	Integrin beta 1 binding protein 2	Itgb1bp2	Melusin
	Nuclear autoantigenic sperm protein (histone-binding)	Nasp
	Natural killer tumor recognition	Nktr
	Nuclear distribution gene C homolog	Nudc
	Pih1 domain containing 2	Pih1d2	2700059L22Rik
	Protein disulfide isomerase associated 1	Pdia1	P4hb
	Protein disulfide isomerase associated 2	Pdia2
	Protein disulfide isomerase associated 3	Pdia3
	Protein disulfide isomerase associated 4	Pdia4	ERp72
	Protein disulfide isomerase associated 5	Pdia5
	Protein disulfide isomerase associated 6	Pdia6
	Peptidylprolyl isomerase A	Ppia
	Peptidylprolyl isomerase B	Ppib
	Peptidylprolyl isomerase C	Ppic
	Peptidylprolyl isomerase D	Ppid
	Peptidylprolyl isomerase E	Ppie
	Peptidylprolyl isomerase F	Ppif
	Peptidylprolyl isomerase G	Ppig
	Peptidylprolyl isomerase H	Ppih
	Peptidylprolyl isomerase-like 1	Ppil1
	Peptidylprolyl isomerase-like 2	Ppil2
	Peptidylprolyl isomerase-like 3	Ppil3
	Peptidylprolyl isomerase-like 4	Ppil4
	Peptidylprolyl isomerase-like 5	Ppil5
	Peptidylprolyl isomerase (cyclophilin)-like 6	Ppil6	Design untried
	Protein phosphatase 5, catalytic subunit	Ppp5c
	Prostaglandin E synthase	Ptges3	p23
	Protein tyrosine phosphatase-like A domain containing 1	Ptplad1	B-ind1
	Poly-U binding splicing factor 60	Puf60	2410104I19Rik, Sip
	S100 calcium binding protein A1	S100a1
	Small glutamine-rich tetratricopeptide repeat (TPR)-containing, beta	Sgtb	Sgt2
	Stip1 homology and U-Box containing protein 1	Stub1	Chip
	Suppressor of G2 allele of SKP1	Sugt1	Sgt1
	Translocase of outer mitochondrial membrane 70 homolog A	Tomm70a
	Tetratricopeptide repeat domain 1	Ttc1	Tpr1
	Tetratricopeptide repeat domain10	Ttc10	Ift88
	Tetratricopeptide repeat domain 11	Ttc11	Fis1
	Tetratricopeptide repeat domain 12	Ttc12
	Tetratricopeptide repeat domain 13	Ttc13
	Tetratricopeptide repeat domain 14	Ttc14
	Tetratricopeptide repeat domain 15	Ttc15
	Tetratricopeptide repeat domain 16	Ttc16
	Tetratricopeptide repeat domain 17	Ttc17	Design untried
	Tetratricopeptide repeat domain 18	Ttc18
	Tetratricopeptide repeat domain 19	Ttc19
	Tetratricopeptide repeat domain 21a	Ttc21a
	Tetratricopeptide repeat domain 21b	Ttc21b
	Tetratricopeptide repeat domain 22	Ttc22
	Tetratricopeptide repeat domain 23	Ttc23
	Tetratricopeptide repeat domain 24	Ttc24	A430025D11Rik
	Tetratricopeptide repeat domain 25	Ttc25
	Tetratricopeptide repeat domain 26	Ttc26
	Tetratricopeptide repeat domain 27	Ttc27
	Tetratricopeptide repeat domain 28	Ttc28
	Tetratricopeptide repeat domain 29	Ttc29
	Tetratricopeptide repeat domain 3	Ttc3
	Tetratricopeptide repeat domain 32	Ttc32	Not found
	Tetratricopeptide repeat domain 33	Ttc33
	Tetratricopeptide repeat domain 34	Ttc34	B230396O12Rik
	Tetratricopeptide repeat domain 35	Ttc35	4921531G14Rik
	Tetratricopeptide repeat domain 36	Ttc36	BC021608
	Tetratricopeptide repeat domain 37	Ttc37	AK129128
	Tetratricopeptide repeat domain 38	Ttc38	AW124722
	Tetratricopeptide repeat domain 4	Ttc4
	Tetratricopeptide repeat domain 5	Ttc5
	Tetratricopeptide repeat domain 6	Ttc6
	Tetratricopeptide repeat domain 7	Ttc7
	Tetratricopeptide repeat domain 7b	Ttc7b	Gm69
	Tetratricopeptide repeat domain 8	Ttc8
	Tetratricopeptide repeat domain 9	Ttc9
	Tetratricopeptide repeat domain 9b	Ttc9b
	Tetratricopeptide repeat domain 9c	Ttc9c
	Unc-45 homolog B	Unc45b	Cmya4
	sHSP
	Crystallin, beta A1	Cryba1
	Crystallin, beta A2	Cryba2
	Crystallin, beta A4	Cryba4
	Crystallin, beta B1	Crybb1
	Crystallin, beta B2	Crybb2
	Crystallin, beta B3	Crybb3
	Crystallin, beta G3	Crybg3	BC043118
	Crystallin, gamma A	Cryga	Design failed
	Crystallin, gamma B	Crygb
	Crystallin, gamma C	Crygc
	Crystallin, gamma D	Crygd
	Crystallin, gamma E	Cryge
	Crystallin, gamma F	Crygf
	Crystallin, gamma N	Crygn
	Crystallin, gamma S	Crygs
	Crystallin, lambda 1	Cryl1
	Crystallin, mu	Crym
	Crystallin, zeta	Cryz
	Crystallin, zeta (quinone reductase)-like 1	Cryzl1
	Heat shock protein 1	Hspb1
	Heat shock protein 10	Hspb10	Odf1
	Heat shock protein family B (small), member 11	Hspb11	2900042B11Rik
	Heat shock protein 2	Hspb2
	Heat shock protein 3	Hspb3
	Crystallin, alpha A	Hspb4	Cryaa
	Crystallin, alpha B	Hspb5	Cryab
	Heat shock protein, alpha-crystallin-related, B6	Hspb6
	Heat shock protein family, member 7 (cardiovascular)	Hspb7
	Heat shock protein 8	Hspb8
	Heat shock protein, alpha-crystallin-related, B9	Hspb9	Design untried
	HSP100
	RIKEN cDNA 4931409K22 gene	4931409K22Rik
	Hypothetical protein LOC227612	A830007P12Rik
	AFG3(ATPase family gene 3)-like 1	Afg3l1
	AFG3(ATPase family gene 3)-like 2	Afg3l2
	ATPase family, AAA domain containing 1	Atad1
	ATPase family, AAA domain containing 2	Atad2
	ATPase family, AAA domain containing 3A	Atad3a
	ATPase family, AAA domain containing 4	Atad4
	ATPase family, AAA domain containing 5	Atad5	Not found
	BCS1-like	Bcs1l
	Cell division cycle 6 homolog isoform a	Cdc6
	Chromosome transmission fidelity factor 18 homolog	Chtf18
	Caseinolytic protease B	Clpb	Hsp78, No data
	Caseinolytic protease P	Clpp
	Caseinolytic protease X	Clpx
	Fidgetin	Fign
	Fidgetin-like 1	Fignl1
	Heat shock protein 105	Hsph1	Hsp105, Hsp110
	Heat shock protein 4	Hsph2	Hspa4
	Heat shock 70kDa protein 4 like	Hsph3	Hspa4l
	Hypoxia up-regulated 1	Hsph4	Hyou1, Grp170
	IQ motif containing with AAA domain	Iqca
	Katanin p60 (ATPase-containing) subunit A1	Katna1
	Katanin p60 subunit A-like 1	Katnal1
	Katanin p60 subunit A-like 2	Katnal2
	Lon peptidase 2, peroxisomal	Lonp	1300002A08Rik
	N-ethylmaleimide sensitive fusion protein	Nsf
	Nuclear VCP-like	Nvl
	Origin recognition complex, subunit 1-like	Orc1l
	Origin recognition complex, subunit 2-like	Orc2l
	Peroxisomal biogenesis factor 1	Pex1	Design untried
	Peroxisomal biogenesis factor 6	Pex6
	Protease (prosome, macropain) 26S subunit, ATPase 1	Psmc1
	Proteasome (prosome, macropain) 26S subunit, ATPase 2	Psmc2
	Proteasome (prosome, macropain) 26S subunit, ATPase 3	Psmc3
	Proteasome (prosome, macropain) 26S subunit, ATPase 3, interacting protein	Psmc3ip
	Proteasome 26S ATPase subunit 4	Psmc4
	Protease (prosome, macropain) 26S subunit, ATPase 5	Psmc5
	Proteasome 26S ATPase subunit 6	Psmc6
	Replication factor C (activator 1) 1	Rfc1	Recc1
	Replication factor C (activator 1) 2	Rfc2
	Replication factor C (activator 1) 3	Rfc3
	Replication factor C (activator 1) 4	Rfc4
	Replication factor C (activator 1) 5	Rfc5
	RuvB-like1	Ruvbl1
	Spastic paraplegia 4 homolog	Spast
	Spermatogenesis associated 5	Spata5
	Spastic paraplegia 7 homolog	Spg7
	TAF9 RNA polymerase II	Taf9	Probe failed
	Torsin family 1, member A	Tor1a
	Torsin family 1, member B	Tor1b
	Torsin family 2, member A	Tor2a
	Torsin family 3, member A	Tor3a
	Similar to thyroid hormone receptor interactor 13	Trip13
	Valosin-containing protein	Vcp	p97
	Vacuolar protein sorting 4b	Vps4b
	Werner helicase interacting protein 1	Wrnip1
	YME1-like 1	Yme1l1
	HSP60
	Bardet-Biedl syndrome 10	Bbs10
	Bardet-Biedl syndrome 12	Bbs12	Not found
	T-complex protein 1	Cct1	Tcp1
	Chaperonin subunit 2 (beta)	Cct2
	Chaperonin subunit 3 (gamma)	Cct3
	Chaperonin subunit 4 (delta)	Cct4
	Chaperonin subunit 5 (epsilon)	Cct5
	Chaperonin subunit 6a (zeta)	Cct6a
	Chaperonin subunit 6b (zeta)	Cct6b
	Chaperonin subunit 7 (eta)	Cct7
	Chaperonin subunit 8 (theta)	Cct8
	Gene model 443	Gm443
	Heat shock protein 1 (chaperonin)	Hspd1	Hsp60
	Heat shock protein 1 (chaperonin 10)	Hspe1	Hsp10
	McKusick-Kaufman syndrome protein	Mkks
	Prefoldin 1	Pfdn1
	Prefoldin 2	Pfdn2
	Prefoldin 4	Pfdn4
	Prefoldin 5	Pfdn5
	von Hippel-Lindau binding protein 1 (prefoldin)	Vbp1	Design failed
	HSF
	Heat shock factor binding protein 1	Hsbp1
	Heat shock factor 1	Hsf1
	Heat shock factor 2	Hsf2
	Heat shock transcription factor 4	Hsf4
	Heat shock transcription factor, Y-linked	Hsfy2
	Other
	Calnexin	Canx
	Calreticulin	Calr
	Calreticulin 3	Calr3
	Calreticulin 4	Calr4
	Glucose regulated protein E like 1	Grpel1
	Glucose regulated protein E like 2	Grpel2
	Heat-responsive protein 12	Hrsp12
	Heat shock 70 protein binding protein/interacting protein	Hspabp	Hip, St13
	Hspa (heat shock 70kDa) binding protein, cytoplasmic cochaperone 1	Hspbp1
	Serine (or cysteine) peptidase inhibitor, clade H, member 1	SerpinH1	Hsp47
	O-sialoglycoprotein endopeptidase-like 1	Osgepl1
	Translocase of inner mitochondrial membrane 44	Timm44
